# Supplementary material for: Effects of Magnesium, Calcium, and Aluminum Chelation on Fluoroquinolone Absorption Rate and Bioavailability: A Computational Study
Source: Pharmaceutics. 2021 Apr 21;13(5):594. doi: 10.3390/pharmaceutics13050594 (PMC8143323; doi:10.3390/pharmaceutics13050594)
Supplement: Supplementary file 1 [file pharmaceutics-13-00594-s001.zip]

Archive with 1 entries (1 files):
- pharmaceutics-1185805-supplementary.pdf
